# Supplementary material for: First Isolation of Pseudogymnoascus destructans, the Fungal Causative Agent of White-Nose Syndrome, in Korean Bats (Myotis petax)
Source: J Fungi (Basel). 2022 Oct 12;8(10):1072. doi: 10.3390/jof8101072 (PMC9605074; doi:10.3390/jof8101072)
Supplement: Supplementary file 1 [file jof-08-01072-s001.zip]

Archive with 1 entries (1 files):
- jof-1950594-supplementary.pdf
